# Supplementary material for: Industrial Potential of Formaldehyde Gas Sensor Based on PdPt Bimetallic Loaded SnO2 Nanoparticles
Source: Sensors (Basel). 2025 Mar 6;25(5):1627. doi: 10.3390/s25051627 (PMC11902779; doi:10.3390/s25051627)
Supplement: Supplementary file 1 [file sensors-25-01627-s001.zip]

Archive with 1 entries (1 files):
- sensors-3493141-supplementary.pdf
